# Supplementary material for: Characteristics, Treatment, and Mortality of Patients Hospitalized for First ST-Segment Elevation Myocardial Infarction without Standard Modifiable Risk Factors in China
Source: Rev Cardiovasc Med. 2023 Sep 5;24(9):249. doi: 10.31083/j.rcm2409249 (PMC11270112; doi:10.31083/j.rcm2409249)
Supplement: Supplementary file 1 [file 2153-8174-24-9-249-s1.zip]

Archive with 1 entries (1 files):
- 2153-8174-24-9-249-s1.docx
